# Supplementary material for: Upregulation of a nuclear factor-kappa B-interacting immune gene network in mice cochleae with age-related hearing loss
Source: PLoS One. 2021 Oct 22;16(10):e0258977. doi: 10.1371/journal.pone.0258977 (PMC8535356; doi:10.1371/journal.pone.0258977)
Supplement: S1 Table — The expressions of inflammatory and immune-related genes in the cochleae of 12-month-old relative to 6–7-week-old mice are tabulated. The expressions of 84 immune-related genes were analyzed by real-time RT-PCR array. As a result, 33 upregulated and 7 downregulated genes were detected with greater than a twofold or less than a 0.5-fold change, respectively, with a P-value <0.05 for significantly different expression levels between the 12-month-old and 6–7-week-old mice (n = 3, t-test). (XLSX) [file pone.0258977.s001.xlsx]

## Sheet: Sheet1
Expressions of inflammatory and immune-related genes in cochleae of 12-month-old mice compared to 6- to 7-week-old mice
				Regulation						Regulation
Gene symbol	Gene name	P-value (t-test)	Fold change	in aged cochleae		Gene symbol	Gene name	P-value (t-test)	Fold change	in aged cochleae
Bcl6	B-cell leukemia/lymphoma 6	0.014959	1.42			Ifng	Interferon gamma	0.01286	2.22	up
C3	Complement component 3	0.010153	1.55			Il10	Interleukin 10	0.016198	0.66
C3ar1	Complement component 3a receptor 1	7.9e-05	1.57			Il10rb	Interleukin 10 receptor, beta	0.044273	1.3
C4b	Complement component 4B (Childo blood group)	0.009009	1.77			Il17a	Interleukin 17A	0.000166	0.38	down
Ccl1	Chemokine (C-C motif) ligand 1	0.000142	0.39	down		Il18	Interleukin 18	0.025788	1.48
Ccl11	Chemokine (C-C motif) ligand 11	0.750928	0.96			Il1a	Interleukin 1 alpha	0.004697	2.32	up
Ccl12	Chemokine (C-C motif) ligand 12	0.000335	3.48	up		Il1b	Interleukin 1 beta	0.000534	3.67	up
Ccl17	Chemokine (C-C motif) ligand 17	0.022441	1.76			Il1r1	Interleukin 1 receptor, type I	0.360979	1.07
Ccl19	Chemokine (C-C motif) ligand 19	0.002888	0.74			Il1rap	Interleukin 1 receptor accessory protein	0.360606	0.81
Ccl2	Chemokine (C-C motif) ligand 2	0.000649	3.31	up		Il1rn	Interleukin 1 receptor antagonist	0.052581	1.62
Ccl20	Chemokine (C-C motif) ligand 20	0.000142	0.39	down		Il22	Interleukin 22	0.000142	0.39	down
Ccl22	Chemokine (C-C motif) ligand 22	0.04276	1.3			Il23a	Interleukin 23, alpha subunit p19	0.264328	0.76
Ccl24	Chemokine (C-C motif) ligand 24	0.008986	1.29			Il23r	Interleukin 23 receptor	0.016481	1.59
Ccl25	Chemokine (C-C motif) ligand 25	0.068977	0.88			Il5	Interleukin 5	0.022383	0.68
Ccl3	Chemokine (C-C motif) ligand 3	0.374423	1.14			Il6	Interleukin 6	1.9e-05	4.43	up
Ccl4	Chemokine (C-C motif) ligand 4	0.036537	1.35			Il6ra	Interleukin 6 receptor, alpha	0.059898	1.42
Ccl5	Chemokine (C-C motif) ligand 5	0.001242	3.2	up		Il7	Interleukin 7	0.003422	2.59	up
Ccl7	Chemokine (C-C motif) ligand 7	0.000372	2.38	up		Il9	Interleukin 9	0.00011	0.42	down
Ccl8	Chemokine (C-C motif) ligand 8	0.001725	11.24	up		Itgb2	Integrin beta 2	0.043422	1.69
Ccr1	Chemokine (C-C motif) receptor 1	0.001299	2.72	up		Kng1	Kininogen 1	0.001364	4.26	up
Ccr2	Chemokine (C-C motif) receptor 2	5.4e-05	3.2	up		Lta	Lymphotoxin A	0.003008	2.83	up
Ccr3	Chemokine (C-C motif) receptor 3	0.000402	2.83	up		Ltb	Lymphotoxin B	0.001397	2.2	up
Ccr4	Chemokine (C-C motif) receptor 4	0.372729	1.14			Ly96	Lymphocyte antigen 96	0.038635	1.23
Ccr7	Chemokine (C-C motif) receptor 7	0.0001	3.31	up		Myd88	Myeloid differentiation primary response gene 88	0.000125	1.63
Cd14	CD14 antigen	0.000516	1.73			Nfkb1	Nuclear factor of kappa light polypeptide gene enhancer in B-cells 1, p105	4.9e-05	2.03	up
Cd40	CD40 antigen	0.016727	1.91			Nos2	Nitric oxide synthase 2, inducible	0.045597	0.65
Cd40lg	CD40 ligand	0.018033	0.7			Nr3c1	Nuclear receptor subfamily 3, group C, member 1	0.003461	2.08	up
Cebpb	CCAAT/enhancer binding protein (C/EBP), beta	0.954555	1.01			Ptgs2	Prostaglandin-endoperoxide synthase 2	0.004768	2.59	up
Crp	C-reactive protein, pentraxin-related	4.8e-05	0.43	down		Ripk2	Receptor (TNFRSF)-interacting serine-threonine kinase 2	0.002411	1.94
Csf1	Colony stimulating factor 1 (macrophage)	0.026411	1.4			Sele	Selectin, endothelial cell	0.034424	2.05	up
Cxcl1	Chemokine (C-X-C motif) ligand 1	0.046875	1.2			Tirap	Toll-interleukin 1 receptor (TIR) domain-containing adaptor protein	0.138783	1.24
Cxcl10	Chemokine (C-X-C motif) ligand 10	0.000118	3.85	up		Tlr1	Toll-like receptor 1	0.000741	4.34	up
Cxcl11	Chemokine (C-X-C motif) ligand 11	0.711179	1.03			Tlr2	Toll-like receptor 2	0.062324	1.38
Cxcl2	Chemokine (C-X-C motif) ligand 2	0.256546	0.81			Tlr3	Toll-like receptor 3	0.000159	1.71
Cxcl3	Chemokine (C-X-C motif) ligand 3	0.003524	0.26	down		Tlr4	Toll-like receptor 4	0.001201	1.88
Cxcl5	Chemokine (C-X-C motif) ligand 5	0.002639	1.56			Tlr5	Toll-like receptor 5	0.000136	1.36
Cxcl9	Chemokine (C-X-C motif) ligand 9	9.4e-05	5.9	up		Tlr6	Toll-like receptor 6	0.001078	5.99	up
Cxcr1	Chemokine (C-X-C motif) receptor 1	0.000368	4.83	up		Tlr7	Toll-like receptor 7	0	5.04	up
Cxcr2	Chemokine (C-X-C motif) receptor 2	0.000592	3.15	up		Tlr9	Toll-like receptor 9	0.00011	3.82	up
Cxcr4	Chemokine (C-X-C motif) receptor 4	0.000242	3.47	up		Tnf	Tumor necrosis factor	0.001485	2.06	up
Fasl	Fas ligand (TNF superfamily, member 6)	0.027326	2.67	up		Tnfsf14	Tumor necrosis factor (ligand) superfamily, member 14	0.00167	2.48	up
Fos	FBJ osteosarcoma oncogene	0.926368	1			Tollip	Toll interacting protein	0.542983	0.64
